# Supplementary material for: Exploring Marine as a Rich Source of Bioactive Peptides: Challenges and Opportunities from Marine Pharmacology
Source: Mar Drugs. 2022 Mar 13;20(3):208. doi: 10.3390/md20030208 (PMC8948685; doi:10.3390/md20030208)
Supplement: Supplementary file 1 [file marinedrugs-20-00208-s001.zip]

Archive with 1 entries (1 files):
- marinedrugs-1613914-supplementary.pdf
